# Supplementary material for: Nutritional Interventions for Pressure Ulcer Prevention in Hip Fracture Patients: A Systematic Review and Meta-Analysis of Controlled Trials
Source: Nutrients. 2025 Feb 11;17(4):644. doi: 10.3390/nu17040644 (PMC11858231; doi:10.3390/nu17040644)
Supplement: Supplementary file 1 [file nutrients-17-00644-s001.zip]

Archive with 2 entries (2 files):
- PRISMA_2020_checklist.pdf
- Search Strategy.pdf
